# Supplementary material for: Preparation of Carbon-Based Solid Acid Catalyst from High-Sulfur Petroleum Coke with Nitric Acid and Ball Milling, and a Computational Evaluation of Inherent Sulfur Conversion Pathways
Source: Molecules. 2023 Oct 12;28(20):7051. doi: 10.3390/molecules28207051 (PMC10609519; doi:10.3390/molecules28207051)
Supplement: Supplementary file 1 [file molecules-28-07051-s001.zip]

Archive with 1 entries (1 files):
- molecules-2601832-supplementary.pdf
